# Supplementary material for: MD Simulation of Vector–Receptor Pharmacologic Pairs for Tumor-Specific Drug Delivery: Transfer of Boron Atoms by RGD Peptide to αvβ3 Integrin Receptor
Source: Curr Issues Mol Biol. 2026 Apr 16;48(4):411. doi: 10.3390/cimb48040411 (PMC13115394; doi:10.3390/cimb48040411)
Supplement: Supplementary file 1 [file cimb-48-00411-s001.zip]

Archive with 4 entries (4 files):
- Anim-S1a.mp4
- Anim-S2a.mp4
- Anim-S2c.mp4
- cimb-4231597-supplementary.pdf
